# Supplementary material for: Enhanced Field Emission and Low-Pressure Hydrogen Sensing Properties from Al–N-Co-Doped ZnO Nanorods
Source: Nanomaterials (Basel). 2024 May 16;14(10):863. doi: 10.3390/nano14100863 (PMC11124068; doi:10.3390/nano14100863)
Supplement: Supplementary file 1 [file nanomaterials-14-00863-s001.zip]

Archive with 1 entries (1 files):
- nanomaterials-2977810-supplementary.pdf
